# Supplementary material for: Effects of Maternal High-Fructose Diet on Long Non-Coding RNAs and Anxiety-like Behaviors in Offspring
Source: Int J Mol Sci. 2023 Feb 24;24(5):4460. doi: 10.3390/ijms24054460 (PMC10003385; doi:10.3390/ijms24054460)
Supplement: Supplementary file 1 [file ijms-24-04460-s001.zip]

Archive with 13 entries (13 files):
- Figure S1.pdf
- Figure S2.pdf
- Figure S3.pdf
- Figure S4.pdf
- Table S1.pdf
- Table S2.pdf
- Table S3.pdf
- Table S4.pdf
- Table S5.pdf
- Table S6.pdf
- Table S7.pdf
- Table S8.pdf
- Table S9.pdf
